# Supplementary material for: Non-standardized protein background in IVF media linked to serum-derived albumin supplementation
Source: J Assist Reprod Genet. 2025 Sep 13;42(10):3535–49. doi: 10.1007/s10815-025-03616-0 (PMC12602788; doi:10.1007/s10815-025-03616-0)
Supplement: Supplementary file 15 — Supplementary file9 (XLSX 10 KB) [file 10815_2025_3616_MOESM9_ESM.xlsx]

## Sheet: List of selected proteins
	Gene name	Protein number	Protein name [synonyms]	Function
	APOA1	P02647	Apolipoprotein A-I (ApoA-I) [Apolipoprotein A1]	Involved in cholesterol transport
	APOC2	P02655	Apolipoprotein C-II (ApoC-II) [Apolipoprotein C2]	Involved in lipoprotein metabolism
	APOH	P02749	Apolipoprotein H, Beta-2-glycoprotein 1 [Activated protein C-binding protein]	Involved in lipoprotein metabolism, coagulation, and the modulation of immune responses.
	BCHE	P06276	Cholinesterase [Acylcholine acylhydrolase]	Involved in choline metabolism.
	CD14	P08571	Monocyte differentiation antigen CD14 [Myeloid cell-specific leucine-rich glycoprotein; CD antigen: CD14]	Roles in immune system, mediates pro-inflammatory signaling and the innate immune response.
	CD44	P16070	CD44 antigen [GP90 lymphocyte homing/adhesion receptor; CD antigen: CD44 ]	Involved in cell-cell interactions and cell adhesion; serves as a receptor for hyaluronic acid and collagen.
	DPP4	P27487	Dipeptidyl peptidase 4 [Adenosine deaminase complexing protein 2 (ADCP-2); CD antigen: CD26]	Roles in immune regulation, glucose metabolism, and cell adhesion.
	FCGR3A	P08637	Low affinity immunoglobulin gamma Fc region receptor III-A (IgG Fc receptor III-A) [IgG Fc receptor III-2 ; CD antigen: CD16a]	Immune system modulation, NK cell function regulation.
	GC	P02774	Vitamin D-binding protein (VDB) [Vitamin D-binding protein-macrophage activating factor (DBP-maf)]	Involved in vitamin D transport and storage; Immune system modulation.
	ICAM1	P05362	Intercellular adhesion molecule 1 (ICAM-1) [Major group rhinovirus receptor; CD antigen: CD54 ]	Mediates adhesive intercellular interaction
	IGHG2	P01859	Immunoglobulin heavy constant gamma 2 [Ig gamma-2 chain C region DOT]	Roles in immune response.
	ORM2	P19652	Alpha-1-acid glycoprotein 2 (AGP 2) [Orosomucoid-2 (OMD 2)]	Immune response modulation.
	RBP4	P02753	Retinol-binding protein 4 [Plasma retinol-binding protein (PRBP)]	Transporter of retinol that is involved in immune response, and cellular growth and differentiation.
	TTR	P02766	Transthyretin [Prealbumin]	Thyroid hormone-binding protein; transporter for retinol (vitamin A) by binding to retinol-binding protein.
